# Supplementary material for: Retrospective Study of Arbovirus Circulation in Northeast Brazil in 2019 and 2022: Insights into the Re-Emergence of DENV-3 and the Co-Infection of DENV-1 and CHIKV
Source: Viruses. 2025 Mar 26;17(4):475. doi: 10.3390/v17040475 (PMC12031139; doi:10.3390/v17040475)
Supplement: Supplementary file 1 [file viruses-17-00475-s001.zip]

Archive with 1 entries (1 files):
- viruses-3410974-Table S1.xlsx
