# Supplementary material for: Retrospective Study of Arbovirus Circulation in Northeast Brazil in 2019 and 2022: Insights into the Re-Emergence of DENV-3 and the Co-Infection of DENV-1 and CHIKV
Source: Viruses. 2025 Mar 26;17(4):475. doi: 10.3390/v17040475 (PMC12031139; doi:10.3390/v17040475)
Supplement: Supplementary file 1 [file viruses-17-00475-s001.zip › viruses-3410974-Table S1.xlsx]

## Sheet: RESULTADO FINAL
Table S1: Samples analyzed and identification of CT values ​​obtained in positive samples from the municipalities of Caxias, Codó, Peritoró and São Mateus, Maranhão, Brazil.
SAMPLE	MATERIAL	cx9							RESULT (positive or negative/ct)
		GAPDH	VDEN-1	VDEN-2	VDEN-3	VDEN-4	VCHIK	VZIK
1CX122	blood	OK	negative	negative	negative	negative	positive(28,7)	negative	positive VCHIK (28,7)
2CX22	blood	OK	negative	negative	negative	negative	negative	negative	negative
3CX22	blood	OK	negative	negative	negative	negative	negative	negative	negative
4CX22	blood	OK	negative	negative	negative	negative	negative	negative	negative
5CX22	blood	OK	negative	negative	negative	negative	negative	negative	negative
6CX22	blood	OK	negative	negative	negative	negative	negative	negative	negative
7CX22	blood	OK	negative	negative	negative	negative	negative	negative	negative
56CX22	blood	OK	positive (28,6)	negative	negative	negative	negative	negative	positive VDEN 1 (28,6)
51CX22	blood	OK	positive (22,4)	negative	negative	negative	negative	negative	positive VDEN 1 (22,1)
8CX22	blood	OK	negative	negative	positive (35,2)	negative	negative	negative	positive VDEN-3 (35,2)
13CX22	blood	OK	positive (22,3)	negative	negative	negative	negative	negative	positive VDEN-1 (22,3)
38CX22	blood	OK	negative	negative	negative	negative	negative	negative	negative
37CX22	blood	OK	positive (22,1)	negative	negative	negative	negative	negative	positive VDEN 1 (22,1)
42CX22	blood	OK	positive (34,1)	negative	negative	negative	positive (28,0)	negative	positive VDEN 1 (34,1) e VCHIK (28,0)
40CX22	blood	OK	positive (23,4)	negative	negative	negative	negative	negative	positive VDEN-1 (23,4)
47CX22	blood	OK	negative	negative	negative	negative	negative	negative	negative
54CX22	blood	OK	positive (33,3)	negative	negative	negative	negative	negative	positive VDEN-1 (33,3)
92CX19	blood	OK	negative	negative	negative	negative	negative	negative	negative
81CX22	blood	OK	positive (31,9)	negative	negative	negative	negative	negative	positive VDEN 1 (31,9)
118CX22	blood	OK	positive (28,4)	negative	negative	negative	negative	negative	positive VDEN 1 (28,4)
11CX22	blood	OK	negative	negative	negative	negative	negative	negative	negative
39CX22	blood	OK	positive (28,3)	negative	negative	negative	negative	negative	positive VDEN 1 (28,3)
91CX19	blood	OK	negative	negative	negative	negative	negative	negative	negative
104CX19	blood	OK	negative	negative	negative	negative	negative	negative	negative
96CX22	blood	OK	negative	negative	negative	negative	positive (34,4)	negative	positive VCHIK (34,4)
109CX22	blood	OK	positive (25,9)	negative	negative	negative	negative	negative	positive VDEN 1 (25,9)
34CX22	blood	OK	negative	negative	negative	negative	negative	negative	negative
44CX22	blood	OK	negative	negative	negative	negative	negative	negative	negative
25CX22	blood	OK	negative	negative	negative	negative	negative	negative	negative
87CX22	blood	OK	negative	negative	negative	negative	negative	negative	negative
103CX22	blood	OK	positive (28,1)	negative	negative	negative	negative	negative	positive VDEN 2 (28,1)
98CX22	blood	OK	negative	negative	negative	negative	negative	negative	negative
57CX22	blood	OK	positive (29,9)	negative	negative	negative	negative	negative	negative
69CX22	blood	OK	negative	negative	negative	negative	positive(31,4)	negative	positive VCHIK (31,4)
29CX22	blood	OK	negative	negative	negative	negative	negative	negative	negative
19CX22	blood	OK	positive (28,1)	negative	negative	negative	negative	negative	positive VDEN 1 (28,1)
62CX19	blood	OK	negative	negative	negative	negative	negative	negative	negative
112CX22	blood	OK	positive(30,5)	negative	negative	negative	negative	negative	positive VDEN 1 (30,5)
140CX22	blood	OK	positive (28,9)	negative	negative	negative	negative	negative	positive VDEN-1 (28,9)
141CX22	blood	OK	negative	negative	negative	negative	negative	negative	negative
126CX22	blood	OK	positive (27,4)	negative	negative	negative	negative	negative	positive VDEN-1 (27,4)
67CX22	blood	OK	positive (29,5)	negative	negative	negative	negative	negative	positive VDEN 1 (29,5)
27CX22	blood	OK	positive (16,6)	negative	negative	negative	negative	negative	positive VDEN-1 (16,6)
138CX22	blood	OK	positive(23,8)	negative	negative	negative	negative	negative	positive VDEN-1 (23,8)
35CX22	blood	OK	negative	negative	negative	negative	negative	negative	negative
32CX22	blood	OK	positive (23,8)	negative	negative	negative	negative	negative	positive VDEN-1 (23,8)
139CX22	blood	OK	negative	negative	negative	negative	negative	negative	negative
127CX22	blood	OK	negative	negative	negative	negative	negative	negative	negative
128CX22	blood	OK	negative	negative	negative	negative	negative	negative	negative
121CX22	blood	OK	positive (25,1)	negative	negative	negative	negative	negative	positive VDEN 1 (25,1)
142CX22	blood	OK	positive (28,6)	negative	negative	negative	negative	negative	positive VDEN 1 (28,6)
122CX22	blood	OK	positive (23,1)	negative	negative	negative	negative	negative	positive VDEN 1 (23,1)
55CX22	blood	OK	positive (20,8)	negative	negative	negative	negative	negative	positive VDEN 1 (20,8)
133CX22	blood	OK	negative	negative	negative	negative	negative	negative	negative
144CX22	blood	OK	positive (16,1)	negative	negative	negative	negative	negative	positive VDEN 1 (16,1)
123CX19	blood	OK	negative	negative	negative	negative	negative	negative	negative
129CX22	blood	OK	positive (23,1)	negative	negative	negative	negative	negative	positive VDEN 1 (23,1)
66CX22	blood	OK	negative	negative	negative	negative	negative	negative	negative
108CX22	blood	OK	negative	negative	negative	negative	negative	negative	negative
117CX22	blood	OK	negative	negative	negative	negative	negative	negative	negative
60CX22	blood	OK	positive (33,5)	negative	negative	negative	negative	negative	positive VDEN 1 (33,5)
20CX22	blood	OK	positive(28,9)	negative	negative	negative	negative	negative	positive VDEN 1 (28,9)
52CX22	blood	OK	positive (15,5)	negative	negative	negative	negative	negative	positive VDEN-1 (15,5)
157CX22	blood	OK	negative	negative	negative	negative	negative	negative	negative
9CX22	blood	OK	negative	negative	negative	negative	positive (14,0)	negative	positive VCHIK (14,0)
30CX22	blood	OK	negative	negative	negative	negative	negative	negative	negative
150CX22	blood	OK	negative	negative	negative	negative	negative	negative	negative
131CX22	blood	OK	negative	negative	negative	negative	negative	negative	negative
46CX22	blood	OK	negative	negative	negative	negative	negative	negative	negative
161CX22	blood	OK	positive (30,9)	negative	negative	negative	negative	negative	positive VDEN 1 (30,9)
153CX22	blood	OK	INCONCLUSIVO(35/IND)	negative	negative	negative	negative	negative	INCONCLUSIVO
165CX22	blood	OK	positive (27,3)	negative	negative	negative	negative	negative	positive VDEN 1 (27,3)
156CX22	blood	OK	positive (25,4)	negative	negative	negative	negative	negative	positive VDEN-1 (25,4)
49CX22	blood	OK	positive (28,3)	negative	negative	negative	negative	negative	positive VDEN 1 (28,3)
167CX19	blood	OK	negative	negative	negative	negative	negative	negative	negative
107CX19	blood	OK	negative	negative	negative	negative	negative	negative	negative
116CX22	blood	OK	negative	negative	negative	negative	negative	negative	negative
61CX19	blood	OK	negative	negative	negative	negative	negative	negative	negative
124CX22	blood	OK	negative	negative	negative	negative	negative	negative	negative
94CX19	blood	OK	negative	POSITIVO (24,6)	negative	negative	negative	negative	positive VDEN-2 (24,6)
10CX22	blood	OK	negative	negative	negative	negative	negative	negative	negative
164CX22	blood	OK	negative	negative	negative	negative	negative	negative	negative
159CX19	blood	OK	negative	POSITIVO (29,2)	negative	negative	negative	negative	positive VDEN-2 (29,2)
146CX19	blood	OK	negative	negative	negative	negative	negative	negative	NEGATIVO
168CX22	blood	OK	positive (28,0)	negative	negative	negative	negative	negative	positive VDEN 1 (28,0)
53CX22	blood	OK	positive(26,8)	negative	negative	negative	negative	negative	positive VDEN-1 (26,8)
158CX22	blood	OK	positive (20,2)	negative	negative	negative	negative	negative	positive VDEN-1 (20,2)
160CX22	blood	OK	negative	negative	negative	negative	negative	negative	negative
68CX19	blood	OK	negative	negative	negative	negative	negative	negative	negative
170CX22	blood	OK	positive (31,3)	negative	negative	negative	negative	negative	positive VDEN-1 (31,3,)
22CX22	blood	OK	positive (35,3)	negative	negative	negative	negative	negative	positive VDEN 1 (35,3)
151CX22	blood	OK	negative	negative	negative	negative	negative	negative	negative
169CX19	blood	OK	negative	negative	negative	negative	negative	negative	negative
83CX19	blood	OK	negative	negative	negative	negative		negative	INSUFICIENTE
115CX22	blood	OK	negative	negative	negative	negative	negative	negative	negative
152CX19	blood	OK	negative	negative	negative	negative	negative	negative	negative
154CX19	blood	OK	negative	negative	negative	negative	negative	negative	negative
149CX19	blood	OK	negative	negative	negative	negative	negative	negative	negative
70CX19	blood	OK	negative	negative	negative	negative	negative	negative	negative
90CX19	blood	OK	negative	negative	negative	negative	negative	negative	negative
73CX22	blood	OK	positive (21,2)	negative	negative	negative	negative	negative	positive VDEN-1 (21,2)
64CX19	blood	OK	negative	positive( 31,8)	negative	negative	negative	negative	positive VDEN 2 (31,8)
143CX19	blood	OK	negative	positive (30,3)	negative	negative	negative	negative	positive VDEN-2 (30,3)
155CX22	blood	OK	positive (21,0)	negative	negative	negative	negative	negative	positive VDEN-1 (21,0)
135SM22	serum	OK	negative	negative	negative	negative	negative	negative	negative
93SM22	serum	OK	negative	negative	negative	negative	negative	negative	negative
101SM22	serum	OK	negative	negative	negative	negative	negative	negative	negative
01PE22	serum	OK	positive (24,0)	negative	negative	negative	negative	negative	positive VDEN 1 (24,0)
74SM22	serum	OK	negative	negative	negative	negative	negative	negative	negative
99SM22	serum	OK	negative	negative	negative	negative	negative	negative	negative
97SM22	serum	OK	negative	negative	negative	negative	negative	negative	negative
106SM22	serum	OK	negative	negative	negative	negative	negative	negative	negative
77SM22	serum	OK	negative	negative	negative	negative	negative	negative	negative
105SM22	serum	OK	negative	negative	negative	negative	negative	negative	negative
120CX22	blood	OK	positive (CT23,7)	negative	negative	negative	negative	negative	positive VDEN-1 (23,7)
63CX22	blood	OK	negative	negative	negative	negative	positive (CT27,6)	negative	positive VCHIK (27,6)
72CX22	blood	OK	negative	negative	negative	negative	negative	negative	negative
85CX22	blood	OK	positive (CT 25,3)	negative	negative	negative	negative	negative	positive VDEN-1 (25,3)
80CX22	blood	OK	negative	negative	negative	negative	negative	negative	negative
79CX22	blood	OK	positive (CT19,1)	negative	negative	negative	negative	negative	positive VDEN-1 (19,1)
33CX22	blood	OK	positive (CT27,6)	negative	negative	negative	negative	negative	positive VDEN 1 (27,6)
28CX22	blood	OK	positive (CT 18,6)	negative	negative	negative	negative	negative	positive VDEN-1 (18,6)
23CX22	blood	OK	negative	negative	negative	negative	negative	negative	negative
41CX22	blood	OK	negative	negative	negative	negative	negative	negative	negative
31CX22	blood	OK	positive (CT 26,9)	negative	negative	negative	negative	negative	positive VDEN 1 (26,9)
88CX22	blood	OK	positive ( CT 18,3)	negative	negative	negative	negative	negative	positive VDEN-1 (18,3)
48CX22	blood	OK	positive (CT 23,9)	negative	negative	negative	negative	negative	positive VDEN-1 (23,9)
24CX22	blood	OK	positive (CT22,8)	negative	negative	negative	negative	negative	positive VDEN-1 (22,8)
36CX22	blood	OK	positive (CT 25,7)	negative	negative	negative	negative	negative	positive VDEN 1 (25,7)
26CX22	blood	OK	positive (CT 15,3)	negative	negative	negative	negative	negative	positive VDEN-1 (15,3)
147CXJ9	blood	OK	negative	negative	negative	negative	negative	negative	negative
136SM22	blood	OK	negative	negative	negative	negative	negative	negative	negative
162CX22	blood	OK	negative	negative	negative	negative	negative	negative	negative
113CX22	blood	OK	negative	negative	negative	negative	negative	negative	negative
119CX22	blood	OK	negative	negative	negative	negative	negative	negative	negative
137CO22	serum	OK	positive (CT27,7)	negative	negative	negative	negative	negative	positive VDEN-1 (27,7)
148CX19	blood	OK	negative	negative	negative	negative	negative	negative	negative
84CX19	blood	OK	negative	negative	negative	negative	negative	negative	negative
16CX22	blood	OK	positive (CT 29,6)	negative	negative	negative	negative	negative	positive VDEN-1 (29,6)
95SM22	serum	OK	negative	negative	negative	negative	negative	negative	negative
65CX19	blood	OK	negative	negative	negative	negative	negative	negative	negative
82CX19	blood	OK	negative	negative	negative	negative	negative	negative	negative
18CXS22	blood	OK	positive (CT 30,9)	negative	negative	negative	negative	negative	positive VDEN-1 (30,9)
86CX19	blood	OK	negative	negative	negative	negative	negative	negative	negative
17CX22	blood	OK	negative	negative	negative	negative	negative	negative	negative
59CX19	blood	OK	negative	negative	negative	negative	negative	negative	negative
166CX19	blood	OK	negative	negative	negative	negative	negative	negative	negative
134SM22	serum	OK	positive (CT 24,6)	negative	negative	negative	negative	negative	positive VDEN-1 (24,6)
78SM22	serum	OK	negative	negative	negative	negative	negative	negative	negative
58CX19	blood	OK	negative	negative	negative	negative	negative	negative	negative
132CO22	serum	OK	positive (CT 16,3)	negative	negative	negative	negative	negative	positive VDEN-1 (16,3)
110CX19	blood	OK	negative	negative	negative	negative	negative	negative	negative
12CX22	blood	OK	negative	negative	negative	negative	negative	negative	negative
71CX19	blood	OK	negative	negative	negative	negative	negative	negative	negative
100CO22	blood	OK	negative	negative	negative	negative	negative	negative	negative
14CX22	blood	OK	negative	negative	negative	negative	negative	negative	negative
43CX22	blood	OK	positive (CT 28,5)	negative	negative	negative	negative	negative	positive VDEN 1 ( 28,5)
163CX22	blood	OK	negative	negative	negative	negative	negative	negative	negative
21CX22	blood	OK	positive (CT 29,7)	negative	negative	negative	negative	negative	positive VDEN 1 ( 29,7)
125CX22	blood	OK	negative	negative	negative	negative	negative	negative	negative
15CX22	blood	OK	positive (CT28,2)	negative	negative	negative	negative	negative	positive VDEN 1 (28,2)
50CX22	blood	OK	positive (CT 18,7)	negative	negative	negative	negative	negative	positive VDEN 1 (18,7)
89CX22	blood	OK	negative	negative	negative	negative	negative	negative	negative
145CX22	blood	OK	negative	negative	negative	negative	negative	negative	negative
114CX22	blood	OK	negative	negative	negative	negative	negative	negative	negative
102SM22	serum	OK	negative	negative	negative	negative	negative	negative	negative
SM22	serum	OK	negative	negative	negative	negative	negative	negative	negative
76SM22	serum	OK	negative	negative	negative	negative	negative	negative	negative
130CO22	serum	OK	negative	negative	negative	negative	negative	negative	negative
111SM22	serum	OK	negative	negative	negative	negative	negative	negative	negative
45CX22	blood	OK	negative	negative	negative	negative	negative	negative	negative
Nota: ct (cycle threshould)
